# Supplementary material for: The risks of using the chi-square periodogram to estimate the period of biological rhythms
Source: PLoS Comput Biol. 2021 Jan 6;17(1):e1008567. doi: 10.1371/journal.pcbi.1008567 (PMC7815206; doi:10.1371/journal.pcbi.1008567)
Supplement: S1 Table — (TXT) [file pcbi.1008567.s009.txt]

methodName	period	Days	amp	rhyFuncName	meanError	sdError	meanAbsError
Standard CSP	22.5	3	2	Sine	0.185	0.294	0.261
Conservative CSP	22.5	3	2	Sine	0.232	0.504	0.44
Greedy CSP	22.5	3	2	Sine	-0.283	0.301	0.327
Lomb-Scargle	22.5	3	2	Sine	0.006	0.163	0.136
Padded FFT	22.5	3	2	Sine	0.058	0.193	0.167
Standard CSP	23	3	2	Sine	0.223	0.278	0.285
Conservative CSP	23	3	2	Sine	0.387	0.433	0.489
Greedy CSP	23	3	2	Sine	-0.197	0.327	0.313
Lomb-Scargle	23	3	2	Sine	0.02	0.187	0.157
Padded FFT	23	3	2	Sine	0.103	0.186	0.178
Standard CSP	23.5	3	2	Sine	0.131	0.251	0.233
Conservative CSP	23.5	3	2	Sine	0.43	0.538	0.542
Greedy CSP	23.5	3	2	Sine	-0.199	0.318	0.309
Lomb-Scargle	23.5	3	2	Sine	0.006	0.16	0.122
Padded FFT	23.5	3	2	Sine	0.135	0.185	0.194
Standard CSP	24	3	2	Sine	-0.143	0.137	0.143
Conservative CSP	24	3	2	Sine	0.347	0.537	0.519
Greedy CSP	24	3	2	Sine	-0.15	0.433	0.398
Lomb-Scargle	24	3	2	Sine	0.007	0.118	0.095
Padded FFT	24	3	2	Sine	0.178	0.144	0.197
Standard CSP	24.5	3	2	Sine	-0.575	0.101	0.575
Conservative CSP	24.5	3	2	Sine	0.359	0.473	0.473
Greedy CSP	24.5	3	2	Sine	-0.165	0.463	0.395
Lomb-Scargle	24.5	3	2	Sine	-0.018	0.17	0.137
Padded FFT	24.5	3	2	Sine	0.228	0.157	0.237
Standard CSP	25	3	2	Sine	-1.038	0.055	1.038
Conservative CSP	25	3	2	Sine	0.322	0.58	0.53
Greedy CSP	25	3	2	Sine	-0.287	0.439	0.407
Lomb-Scargle	25	3	2	Sine	0.035	0.245	0.207
Padded FFT	25	3	2	Sine	0.262	0.165	0.264
Standard CSP	25.5	3	2	Sine	-1.514	0.038	1.514
Conservative CSP	25.5	3	2	Sine	0.385	0.588	0.581
Greedy CSP	25.5	3	2	Sine	-0.288	0.459	0.424
Lomb-Scargle	25.5	3	2	Sine	-0.026	0.267	0.23
Padded FFT	25.5	3	2	Sine	0.31	0.199	0.319
Standard CSP	22.5	6	2	Sine	0.059	0.103	0.095
Conservative CSP	22.5	6	2	Sine	0.091	0.173	0.153
Greedy CSP	22.5	6	2	Sine	-0.029	0.109	0.085
Lomb-Scargle	22.5	6	2	Sine	-0.001	0.057	0.047
Padded FFT	22.5	6	2	Sine	0.004	0.042	0.032
Standard CSP	23	6	2	Sine	0.055	0.097	0.079
Conservative CSP	23	6	2	Sine	0.081	0.195	0.167
Greedy CSP	23	6	2	Sine	-0.024	0.099	0.072
Lomb-Scargle	23	6	2	Sine	-0.002	0.047	0.038
Padded FFT	23	6	2	Sine	0.005	0.042	0.033
Standard CSP	23.5	6	2	Sine	0.063	0.116	0.107
Conservative CSP	23.5	6	2	Sine	0.17	0.208	0.216
Greedy CSP	23.5	6	2	Sine	-0.054	0.118	0.1
Lomb-Scargle	23.5	6	2	Sine	0.001	0.056	0.046
Padded FFT	23.5	6	2	Sine	0.024	0.04	0.039
Standard CSP	24	6	2	Sine	-0.032	0.058	0.032
Conservative CSP	24	6	2	Sine	0.092	0.203	0.182
Greedy CSP	24	6	2	Sine	-0.046	0.134	0.106
Lomb-Scargle	24	6	2	Sine	-0.003	0.048	0.038
Padded FFT	24	6	2	Sine	0.021	0.047	0.04
Standard CSP	24.5	6	2	Sine	-0.5	0	0.5
Conservative CSP	24.5	6	2	Sine	0.102	0.219	0.19
Greedy CSP	24.5	6	2	Sine	-0.044	0.142	0.112
Lomb-Scargle	24.5	6	2	Sine	-0.007	0.062	0.05
Padded FFT	24.5	6	2	Sine	0.024	0.047	0.043
Standard CSP	25	6	2	Sine	0.056	0.304	0.202
Conservative CSP	25	6	2	Sine	0.14	0.194	0.19
Greedy CSP	25	6	2	Sine	-0.041	0.126	0.103
Lomb-Scargle	25	6	2	Sine	0.016	0.074	0.065
Padded FFT	25	6	2	Sine	0.032	0.059	0.054
Standard CSP	25.5	6	2	Sine	0.072	0.168	0.146
Conservative CSP	25.5	6	2	Sine	0.077	0.204	0.177
Greedy CSP	25.5	6	2	Sine	-0.044	0.122	0.104
Lomb-Scargle	25.5	6	2	Sine	-0.003	0.063	0.05
Padded FFT	25.5	6	2	Sine	0.02	0.058	0.05
Standard CSP	22.5	12	2	Sine	0.011	0.037	0.015
Conservative CSP	22.5	12	2	Sine	0.029	0.067	0.051
Greedy CSP	22.5	12	2	Sine	-0.008	0.031	0.01
Lomb-Scargle	22.5	12	2	Sine	-0.003	0.016	0.013
Padded FFT	22.5	12	2	Sine	-0.003	0.013	0.009
Standard CSP	23	12	2	Sine	0.01	0.036	0.014
Conservative CSP	23	12	2	Sine	0.031	0.065	0.047
Greedy CSP	23	12	2	Sine	-0.006	0.042	0.018
Lomb-Scargle	23	12	2	Sine	0.002	0.019	0.016
Padded FFT	23	12	2	Sine	0.001	0.014	0.011
Standard CSP	23.5	12	2	Sine	0.021	0.046	0.025
Conservative CSP	23.5	12	2	Sine	0.04	0.079	0.064
Greedy CSP	23.5	12	2	Sine	-0.004	0.042	0.018
Lomb-Scargle	23.5	12	2	Sine	0	0.018	0.014
Padded FFT	23.5	12	2	Sine	0	0.019	0.015
Standard CSP	24	12	2	Sine	-0.002	0.014	0.002
Conservative CSP	24	12	2	Sine	0.036	0.066	0.052
Greedy CSP	24	12	2	Sine	-0.002	0.049	0.024
Lomb-Scargle	24	12	2	Sine	0.001	0.017	0.015
Padded FFT	24	12	2	Sine	0.001	0.018	0.014
Standard CSP	24.5	12	2	Sine	0.028	0.051	0.034
Conservative CSP	24.5	12	2	Sine	0.038	0.065	0.052
Greedy CSP	24.5	12	2	Sine	-0.01	0.041	0.018
Lomb-Scargle	24.5	12	2	Sine	-0.001	0.019	0.016
Padded FFT	24.5	12	2	Sine	0	0.016	0.012
Standard CSP	25	12	2	Sine	0.025	0.048	0.029
Conservative CSP	25	12	2	Sine	0.04	0.074	0.058
Greedy CSP	25	12	2	Sine	-0.009	0.045	0.021
Lomb-Scargle	25	12	2	Sine	0.001	0.025	0.021
Padded FFT	25	12	2	Sine	-0.002	0.017	0.015
Standard CSP	25.5	12	2	Sine	0.02	0.055	0.034
Conservative CSP	25.5	12	2	Sine	0.033	0.077	0.061
Greedy CSP	25.5	12	2	Sine	-0.021	0.052	0.031
Lomb-Scargle	25.5	12	2	Sine	0.003	0.019	0.014
Padded FFT	25.5	12	2	Sine	0.001	0.018	0.015
