# Supplementary material for: The risks of using the chi-square periodogram to estimate the period of biological rhythms
Source: PLoS Comput Biol. 2021 Jan 6;17(1):e1008567. doi: 10.1371/journal.pcbi.1008567 (PMC7815206; doi:10.1371/journal.pcbi.1008567)
Supplement: S2 Table — (TXT) [file pcbi.1008567.s010.txt]

methodName	period	Days	amp	rhyFuncName	meanError	sdError	meanAbsError
Standard CSP	22.5	3	2	Sine	0.156	0.297	0.26
Conservative CSP	22.5	3	2	Sine	0.278	0.544	0.478
Greedy CSP	22.5	3	2	Sine	-0.297	0.296	0.343
Lomb-Scargle	22.5	3	2	Sine	-0.01	0.159	0.134
Padded FFT	22.5	3	2	Sine	0.032	0.166	0.138
Standard CSP	22.5	3	2	Sawtooth	0.133	0.218	0.201
Conservative CSP	22.5	3	2	Sawtooth	0.17	0.452	0.38
Greedy CSP	22.5	3	2	Sawtooth	-0.125	0.248	0.221
Lomb-Scargle	22.5	3	2	Sawtooth	0.011	0.184	0.154
Padded FFT	22.5	3	2	Sawtooth	0.07	0.259	0.199
Standard CSP	22.5	3	2	Square	0.11	0.216	0.196
Conservative CSP	22.5	3	2	Square	0.213	0.33	0.313
Greedy CSP	22.5	3	2	Square	-0.172	0.147	0.188
Lomb-Scargle	22.5	3	2	Square	0.007	0.167	0.14
Padded FFT	22.5	3	2	Square	0.063	0.207	0.183
Standard CSP	23	3	2	Sine	0.232	0.279	0.294
Conservative CSP	23	3	2	Sine	0.409	0.473	0.513
Greedy CSP	23	3	2	Sine	-0.241	0.312	0.317
Lomb-Scargle	23	3	2	Sine	0.025	0.189	0.164
Padded FFT	23	3	2	Sine	0.091	0.188	0.17
Standard CSP	23	3	2	Sawtooth	0.103	0.283	0.237
Conservative CSP	23	3	2	Sawtooth	0.265	0.441	0.397
Greedy CSP	23	3	2	Sawtooth	-0.189	0.249	0.245
Lomb-Scargle	23	3	2	Sawtooth	0.031	0.208	0.178
Padded FFT	23	3	2	Sawtooth	0.123	0.245	0.214
Standard CSP	23	3	2	Square	0.118	0.167	0.168
Conservative CSP	23	3	2	Square	0.241	0.314	0.325
Greedy CSP	23	3	2	Square	-0.122	0.176	0.166
Lomb-Scargle	23	3	2	Square	-0.019	0.202	0.173
Padded FFT	23	3	2	Square	0.08	0.202	0.175
Standard CSP	23.5	3	2	Sine	0.142	0.217	0.216
Conservative CSP	23.5	3	2	Sine	0.427	0.556	0.545
Greedy CSP	23.5	3	2	Sine	-0.187	0.321	0.315
Lomb-Scargle	23.5	3	2	Sine	0.002	0.141	0.113
Padded FFT	23.5	3	2	Sine	0.138	0.16	0.178
Standard CSP	23.5	3	2	Sawtooth	0.144	0.223	0.218
Conservative CSP	23.5	3	2	Sawtooth	0.26	0.465	0.414
Greedy CSP	23.5	3	2	Sawtooth	-0.184	0.282	0.272
Lomb-Scargle	23.5	3	2	Sawtooth	-0.013	0.181	0.146
Padded FFT	23.5	3	2	Sawtooth	0.114	0.231	0.194
Standard CSP	23.5	3	2	Square	0.085	0.181	0.153
Conservative CSP	23.5	3	2	Square	0.252	0.363	0.352
Greedy CSP	23.5	3	2	Square	-0.138	0.197	0.188
Lomb-Scargle	23.5	3	2	Square	-0.015	0.154	0.122
Padded FFT	23.5	3	2	Square	0.119	0.169	0.166
Standard CSP	24	3	2	Sine	-0.132	0.129	0.132
Conservative CSP	24	3	2	Sine	0.379	0.46	0.491
Greedy CSP	24	3	2	Sine	-0.136	0.39	0.346
Lomb-Scargle	24	3	2	Sine	0.017	0.114	0.098
Padded FFT	24	3	2	Sine	0.19	0.153	0.211
Standard CSP	24	3	2	Sawtooth	-0.124	0.14	0.124
Conservative CSP	24	3	2	Sawtooth	0.112	0.464	0.38
Greedy CSP	24	3	2	Sawtooth	-0.22	0.341	0.332
Lomb-Scargle	24	3	2	Sawtooth	0.005	0.254	0.195
Padded FFT	24	3	2	Sawtooth	0.174	0.245	0.229
Standard CSP	24	3	2	Square	-0.075	0.091	0.075
Conservative CSP	24	3	2	Square	0.237	0.308	0.315
Greedy CSP	24	3	2	Square	-0.119	0.196	0.177
Lomb-Scargle	24	3	2	Square	0.019	0.136	0.108
Padded FFT	24	3	2	Square	0.197	0.144	0.21
Standard CSP	24.5	3	2	Sine	-0.556	0.096	0.556
Conservative CSP	24.5	3	2	Sine	0.304	0.526	0.486
Greedy CSP	24.5	3	2	Sine	-0.237	0.413	0.383
Lomb-Scargle	24.5	3	2	Sine	0.037	0.191	0.157
Padded FFT	24.5	3	2	Sine	0.233	0.135	0.238
Standard CSP	24.5	3	2	Sawtooth	-0.566	0.091	0.566
Conservative CSP	24.5	3	2	Sawtooth	0.171	0.478	0.361
Greedy CSP	24.5	3	2	Sawtooth	-0.211	0.304	0.291
Lomb-Scargle	24.5	3	2	Sawtooth	-0.014	0.261	0.205
Padded FFT	24.5	3	2	Sawtooth	0.194	0.194	0.218
Standard CSP	24.5	3	2	Square	-0.531	0.065	0.531
Conservative CSP	24.5	3	2	Square	0.237	0.323	0.317
Greedy CSP	24.5	3	2	Square	-0.153	0.258	0.235
Lomb-Scargle	24.5	3	2	Square	0.029	0.216	0.179
Padded FFT	24.5	3	2	Square	0.227	0.129	0.232
Standard CSP	25	3	2	Sine	-1.048	0.07	1.048
Conservative CSP	25	3	2	Sine	0.348	0.525	0.498
Greedy CSP	25	3	2	Sine	-0.229	0.41	0.379
Lomb-Scargle	25	3	2	Sine	0.039	0.282	0.244
Padded FFT	25	3	2	Sine	0.293	0.159	0.297
Standard CSP	25	3	2	Sawtooth	-1.034	0.067	1.034
Conservative CSP	25	3	2	Sawtooth	0.301	0.475	0.437
Greedy CSP	25	3	2	Sawtooth	-0.124	0.376	0.306
Lomb-Scargle	25	3	2	Sawtooth	0.053	0.357	0.293
Padded FFT	25	3	2	Sawtooth	0.283	0.189	0.294
Standard CSP	25	3	2	Square	-1.014	0.04	1.014
Conservative CSP	25	3	2	Square	0.222	0.342	0.316
Greedy CSP	25	3	2	Square	-0.158	0.256	0.236
Lomb-Scargle	25	3	2	Square	-0.014	0.276	0.244
Padded FFT	25	3	2	Square	0.273	0.142	0.275
Standard CSP	25.5	3	2	Sine	-1.529	0.059	1.529
Conservative CSP	25.5	3	2	Sine	0.321	0.525	0.489
Greedy CSP	25.5	3	2	Sine	-0.264	0.46	0.394
Lomb-Scargle	25.5	3	2	Sine	-0.014	0.289	0.249
Padded FFT	25.5	3	2	Sine	0.295	0.176	0.299
Standard CSP	25.5	3	2	Sawtooth	-1.533	0.06	1.533
Conservative CSP	25.5	3	2	Sawtooth	0.199	0.508	0.419
Greedy CSP	25.5	3	2	Sawtooth	-0.236	0.403	0.368
Lomb-Scargle	25.5	3	2	Sawtooth	-0.012	0.359	0.297
Padded FFT	25.5	3	2	Sawtooth	0.287	0.239	0.315
Standard CSP	25.5	3	2	Square	-1.51	0.03	1.51
Conservative CSP	25.5	3	2	Square	0.211	0.292	0.289
Greedy CSP	25.5	3	2	Square	-0.162	0.281	0.234
Lomb-Scargle	25.5	3	2	Square	-0.027	0.328	0.287
Padded FFT	25.5	3	2	Square	0.262	0.201	0.272
Standard CSP	22.5	6	2	Sine	0.059	0.105	0.093
Conservative CSP	22.5	6	2	Sine	0.111	0.189	0.167
Greedy CSP	22.5	6	2	Sine	-0.03	0.118	0.098
Lomb-Scargle	22.5	6	2	Sine	-0.004	0.06	0.048
Padded FFT	22.5	6	2	Sine	0.006	0.042	0.033
Standard CSP	22.5	6	2	Sawtooth	0.035	0.097	0.071
Conservative CSP	22.5	6	2	Sawtooth	0.09	0.156	0.134
Greedy CSP	22.5	6	2	Sawtooth	-0.02	0.082	0.056
Lomb-Scargle	22.5	6	2	Sawtooth	0.015	0.061	0.053
Padded FFT	22.5	6	2	Sawtooth	0.013	0.043	0.034
Standard CSP	22.5	6	2	Square	0.038	0.063	0.05
Conservative CSP	22.5	6	2	Square	0.073	0.109	0.095
Greedy CSP	22.5	6	2	Square	-0.021	0.059	0.037
Lomb-Scargle	22.5	6	2	Square	-0.012	0.067	0.057
Padded FFT	22.5	6	2	Square	0.005	0.035	0.026
Standard CSP	23	6	2	Sine	0.061	0.126	0.111
Conservative CSP	23	6	2	Sine	0.126	0.21	0.19
Greedy CSP	23	6	2	Sine	-0.039	0.111	0.089
Lomb-Scargle	23	6	2	Sine	0.003	0.05	0.042
Padded FFT	23	6	2	Sine	0.017	0.051	0.041
Standard CSP	23	6	2	Sawtooth	0.057	0.09	0.077
Conservative CSP	23	6	2	Sawtooth	0.098	0.164	0.15
Greedy CSP	23	6	2	Sawtooth	-0.026	0.092	0.066
Lomb-Scargle	23	6	2	Sawtooth	-0.003	0.046	0.039
Padded FFT	23	6	2	Sawtooth	0.012	0.043	0.035
Standard CSP	23	6	2	Square	0.044	0.074	0.062
Conservative CSP	23	6	2	Square	0.088	0.127	0.122
Greedy CSP	23	6	2	Square	-0.031	0.072	0.055
Lomb-Scargle	23	6	2	Square	-0.003	0.039	0.033
Padded FFT	23	6	2	Square	0.014	0.036	0.029
Standard CSP	23.5	6	2	Sine	0.085	0.103	0.103
Conservative CSP	23.5	6	2	Sine	0.133	0.168	0.169
Greedy CSP	23.5	6	2	Sine	-0.036	0.109	0.084
Lomb-Scargle	23.5	6	2	Sine	-0.004	0.064	0.052
Padded FFT	23.5	6	2	Sine	0.017	0.049	0.042
Standard CSP	23.5	6	2	Sawtooth	0.041	0.085	0.067
Conservative CSP	23.5	6	2	Sawtooth	0.072	0.158	0.13
Greedy CSP	23.5	6	2	Sawtooth	-0.031	0.101	0.077
Lomb-Scargle	23.5	6	2	Sawtooth	0.002	0.064	0.053
Padded FFT	23.5	6	2	Sawtooth	0.017	0.045	0.039
Standard CSP	23.5	6	2	Square	0.034	0.078	0.058
Conservative CSP	23.5	6	2	Square	0.072	0.137	0.122
Greedy CSP	23.5	6	2	Square	-0.015	0.081	0.053
Lomb-Scargle	23.5	6	2	Square	-0.011	0.059	0.049
Padded FFT	23.5	6	2	Square	0.021	0.037	0.035
Standard CSP	24	6	2	Sine	-0.03	0.05	0.03
Conservative CSP	24	6	2	Sine	0.127	0.186	0.187
Greedy CSP	24	6	2	Sine	-0.029	0.112	0.085
Lomb-Scargle	24	6	2	Sine	0.01	0.041	0.034
Padded FFT	24	6	2	Sine	0.033	0.044	0.045
Standard CSP	24	6	2	Sawtooth	-0.028	0.051	0.028
Conservative CSP	24	6	2	Sawtooth	0.103	0.168	0.159
Greedy CSP	24	6	2	Sawtooth	-0.016	0.115	0.088
Lomb-Scargle	24	6	2	Sawtooth	-0.001	0.058	0.045
Padded FFT	24	6	2	Sawtooth	0.029	0.05	0.045
Standard CSP	24	6	2	Square	-0.023	0.049	0.023
Conservative CSP	24	6	2	Square	0.093	0.128	0.125
Greedy CSP	24	6	2	Square	-0.018	0.08	0.058
Lomb-Scargle	24	6	2	Square	0.001	0.048	0.04
Padded FFT	24	6	2	Square	0.025	0.041	0.039
Standard CSP	24.5	6	2	Sine	-0.501	0.01	0.501
Conservative CSP	24.5	6	2	Sine	0.117	0.205	0.185
Greedy CSP	24.5	6	2	Sine	-0.041	0.114	0.091
Lomb-Scargle	24.5	6	2	Sine	-0.007	0.065	0.055
Padded FFT	24.5	6	2	Sine	0.014	0.048	0.039
Standard CSP	24.5	6	2	Sawtooth	-0.5	0	0.5
Conservative CSP	24.5	6	2	Sawtooth	0.075	0.157	0.137
Greedy CSP	24.5	6	2	Sawtooth	-0.022	0.102	0.078
Lomb-Scargle	24.5	6	2	Sawtooth	-0.011	0.074	0.06
Padded FFT	24.5	6	2	Sawtooth	0.03	0.05	0.046
Standard CSP	24.5	6	2	Square	-0.5	0	0.5
Conservative CSP	24.5	6	2	Square	0.064	0.124	0.096
Greedy CSP	24.5	6	2	Square	-0.024	0.077	0.054
Lomb-Scargle	24.5	6	2	Square	0.008	0.073	0.064
Padded FFT	24.5	6	2	Square	0.029	0.043	0.041
Standard CSP	25	6	2	Sine	0.01	0.292	0.176
Conservative CSP	25	6	2	Sine	0.143	0.19	0.179
Greedy CSP	25	6	2	Sine	-0.054	0.117	0.09
Lomb-Scargle	25	6	2	Sine	-0.002	0.065	0.052
Padded FFT	25	6	2	Sine	0.024	0.054	0.048
Standard CSP	25	6	2	Sawtooth	0.067	0.113	0.099
Conservative CSP	25	6	2	Sawtooth	0.102	0.168	0.146
Greedy CSP	25	6	2	Sawtooth	-0.017	0.108	0.083
Lomb-Scargle	25	6	2	Sawtooth	-0.004	0.07	0.058
Padded FFT	25	6	2	Sawtooth	0.02	0.062	0.054
Standard CSP	25	6	2	Square	0.054	0.11	0.09
Conservative CSP	25	6	2	Square	0.11	0.127	0.128
Greedy CSP	25	6	2	Square	-0.036	0.085	0.064
Lomb-Scargle	25	6	2	Square	0.006	0.064	0.054
Padded FFT	25	6	2	Square	0.028	0.046	0.044
Standard CSP	25.5	6	2	Sine	0.08	0.154	0.134
Conservative CSP	25.5	6	2	Sine	0.099	0.223	0.193
Greedy CSP	25.5	6	2	Sine	-0.042	0.126	0.102
Lomb-Scargle	25.5	6	2	Sine	-0.011	0.059	0.05
Padded FFT	25.5	6	2	Sine	0.015	0.061	0.049
Standard CSP	25.5	6	2	Sawtooth	0.071	0.123	0.113
Conservative CSP	25.5	6	2	Sawtooth	0.11	0.182	0.17
Greedy CSP	25.5	6	2	Sawtooth	-0.01	0.116	0.09
Lomb-Scargle	25.5	6	2	Sawtooth	0	0.078	0.063
Padded FFT	25.5	6	2	Sawtooth	0.018	0.071	0.06
Standard CSP	25.5	6	2	Square	0.053	0.092	0.079
Conservative CSP	25.5	6	2	Square	0.084	0.137	0.12
Greedy CSP	25.5	6	2	Square	-0.023	0.08	0.061
Lomb-Scargle	25.5	6	2	Square	-0.002	0.058	0.05
Padded FFT	25.5	6	2	Square	0.017	0.042	0.037
