# Supplementary material for: The risks of using the chi-square periodogram to estimate the period of biological rhythms
Source: PLoS Comput Biol. 2021 Jan 6;17(1):e1008567. doi: 10.1371/journal.pcbi.1008567 (PMC7815206; doi:10.1371/journal.pcbi.1008567)
Supplement: S3 Table — (TXT) [file pcbi.1008567.s011.txt]

methodName	period	Days	amp	rhyFuncName	meanError	sdError	meanAbsError
Standard CSP	22.5	3	1	Sine	0.215	0.619	0.533
Conservative CSP	22.5	3	1	Sine	0.236	1.087	0.828
Greedy CSP	22.5	3	1	Sine	-0.268	0.559	0.508
Lomb-Scargle	22.5	3	1	Sine	-0.021	0.225	0.181
Padded FFT	22.5	3	1	Sine	0.029	0.246	0.199
Standard CSP	22.5	3	2	Sine	0.208	0.269	0.268
Conservative CSP	22.5	3	2	Sine	0.268	0.539	0.476
Greedy CSP	22.5	3	2	Sine	-0.206	0.271	0.274
Lomb-Scargle	22.5	3	2	Sine	0.004	0.166	0.134
Padded FFT	22.5	3	2	Sine	0.06	0.204	0.175
Standard CSP	22.5	3	4	Sine	0.223	0.156	0.229
Conservative CSP	22.5	3	4	Sine	0.376	0.277	0.396
Greedy CSP	22.5	3	4	Sine	-0.23	0.138	0.234
Lomb-Scargle	22.5	3	4	Sine	0.012	0.134	0.117
Padded FFT	22.5	3	4	Sine	0.059	0.156	0.142
Standard CSP	23	3	1	Sine	0.109	0.514	0.427
Conservative CSP	23	3	1	Sine	0.191	0.967	0.787
Greedy CSP	23	3	1	Sine	-0.315	0.536	0.517
Lomb-Scargle	23	3	1	Sine	0.031	0.253	0.205
Padded FFT	23	3	1	Sine	0.091	0.288	0.239
Standard CSP	23	3	2	Sine	0.164	0.323	0.298
Conservative CSP	23	3	2	Sine	0.372	0.518	0.5
Greedy CSP	23	3	2	Sine	-0.234	0.299	0.322
Lomb-Scargle	23	3	2	Sine	0.019	0.179	0.152
Padded FFT	23	3	2	Sine	0.095	0.167	0.158
Standard CSP	23	3	4	Sine	0.18	0.153	0.198
Conservative CSP	23	3	4	Sine	0.327	0.231	0.345
Greedy CSP	23	3	4	Sine	-0.161	0.192	0.205
Lomb-Scargle	23	3	4	Sine	0.003	0.157	0.139
Padded FFT	23	3	4	Sine	0.079	0.153	0.136
Standard CSP	23.5	3	1	Sine	-0.01	0.363	0.296
Conservative CSP	23.5	3	1	Sine	0.333	0.956	0.809
Greedy CSP	23.5	3	1	Sine	-0.136	0.595	0.496
Lomb-Scargle	23.5	3	1	Sine	0.009	0.235	0.187
Padded FFT	23.5	3	1	Sine	0.146	0.271	0.251
Standard CSP	23.5	3	2	Sine	0.135	0.242	0.231
Conservative CSP	23.5	3	2	Sine	0.361	0.553	0.523
Greedy CSP	23.5	3	2	Sine	-0.225	0.332	0.343
Lomb-Scargle	23.5	3	2	Sine	0.002	0.137	0.106
Padded FFT	23.5	3	2	Sine	0.125	0.165	0.173
Standard CSP	23.5	3	4	Sine	0.168	0.142	0.174
Conservative CSP	23.5	3	4	Sine	0.34	0.269	0.366
Greedy CSP	23.5	3	4	Sine	-0.189	0.241	0.257
Lomb-Scargle	23.5	3	4	Sine	0.001	0.113	0.093
Padded FFT	23.5	3	4	Sine	0.124	0.13	0.146
Standard CSP	24	3	1	Sine	-0.319	0.296	0.319
Conservative CSP	24	3	1	Sine	0.387	1.066	0.897
Greedy CSP	24	3	1	Sine	-0.038	0.651	0.528
Lomb-Scargle	24	3	1	Sine	0.03	0.221	0.185
Padded FFT	24	3	1	Sine	0.21	0.286	0.29
Standard CSP	24	3	2	Sine	-0.172	0.176	0.172
Conservative CSP	24	3	2	Sine	0.232	0.496	0.448
Greedy CSP	24	3	2	Sine	-0.253	0.442	0.443
Lomb-Scargle	24	3	2	Sine	-0.007	0.153	0.117
Padded FFT	24	3	2	Sine	0.177	0.173	0.207
Standard CSP	24	3	4	Sine	-0.05	0.067	0.05
Conservative CSP	24	3	4	Sine	0.36	0.284	0.384
Greedy CSP	24	3	4	Sine	-0.174	0.296	0.282
Lomb-Scargle	24	3	4	Sine	0.013	0.06	0.054
Padded FFT	24	3	4	Sine	0.181	0.103	0.185
Standard CSP	24.5	3	1	Sine	-0.774	0.27	0.774
Conservative CSP	24.5	3	1	Sine	0.327	1.063	0.891
Greedy CSP	24.5	3	1	Sine	-0.209	0.601	0.491
Lomb-Scargle	24.5	3	1	Sine	0.053	0.287	0.229
Padded FFT	24.5	3	1	Sine	0.247	0.263	0.291
Standard CSP	24.5	3	2	Sine	-0.575	0.099	0.575
Conservative CSP	24.5	3	2	Sine	0.301	0.591	0.501
Greedy CSP	24.5	3	2	Sine	-0.269	0.408	0.387
Lomb-Scargle	24.5	3	2	Sine	-0.04	0.163	0.141
Padded FFT	24.5	3	2	Sine	0.187	0.145	0.198
Standard CSP	24.5	3	4	Sine	-0.508	0.027	0.508
Conservative CSP	24.5	3	4	Sine	0.37	0.282	0.39
Greedy CSP	24.5	3	4	Sine	-0.255	0.362	0.357
Lomb-Scargle	24.5	3	4	Sine	0.011	0.145	0.124
Padded FFT	24.5	3	4	Sine	0.225	0.081	0.225
Standard CSP	25	3	1	Sine	-1.191	0.203	1.191
Conservative CSP	25	3	1	Sine	0.516	1.143	0.99
Greedy CSP	25	3	1	Sine	-0.006	0.632	0.508
Lomb-Scargle	25	3	1	Sine	0.066	0.371	0.305
Padded FFT	25	3	1	Sine	0.329	0.312	0.367
Standard CSP	25	3	2	Sine	-1.054	0.081	1.054
Conservative CSP	25	3	2	Sine	0.458	0.628	0.616
Greedy CSP	25	3	2	Sine	-0.234	0.411	0.378
Lomb-Scargle	25	3	2	Sine	0.021	0.26	0.226
Padded FFT	25	3	2	Sine	0.257	0.146	0.261
Standard CSP	25	3	4	Sine	-1.001	0.01	1.001
Conservative CSP	25	3	4	Sine	0.363	0.278	0.379
Greedy CSP	25	3	4	Sine	-0.261	0.362	0.351
Lomb-Scargle	25	3	4	Sine	-0.022	0.22	0.195
Padded FFT	25	3	4	Sine	0.261	0.084	0.261
Standard CSP	25.5	3	1	Sine	-1.642	0.168	1.642
Conservative CSP	25.5	3	1	Sine	0.301	1.152	0.931
Greedy CSP	25.5	3	1	Sine	-0.152	0.707	0.56
Lomb-Scargle	25.5	3	1	Sine	-0.011	0.348	0.277
Padded FFT	25.5	3	1	Sine	0.301	0.3	0.345
Standard CSP	25.5	3	2	Sine	-1.545	0.077	1.545
Conservative CSP	25.5	3	2	Sine	0.335	0.606	0.551
Greedy CSP	25.5	3	2	Sine	-0.313	0.442	0.431
Lomb-Scargle	25.5	3	2	Sine	-0.008	0.31	0.264
Padded FFT	25.5	3	2	Sine	0.293	0.19	0.305
Standard CSP	25.5	3	4	Sine	-1.5	0	1.5
Conservative CSP	25.5	3	4	Sine	0.366	0.278	0.38
Greedy CSP	25.5	3	4	Sine	-0.338	0.33	0.372
Lomb-Scargle	25.5	3	4	Sine	-0.047	0.285	0.253
Padded FFT	25.5	3	4	Sine	0.276	0.117	0.276
Standard CSP	22.5	6	1	Sine	0.042	0.219	0.176
Conservative CSP	22.5	6	1	Sine	0.118	0.352	0.294
Greedy CSP	22.5	6	1	Sine	-0.025	0.199	0.163
Lomb-Scargle	22.5	6	1	Sine	-0.005	0.086	0.069
Padded FFT	22.5	6	1	Sine	0.007	0.081	0.065
Standard CSP	22.5	6	2	Sine	0.06	0.117	0.1
Conservative CSP	22.5	6	2	Sine	0.1	0.19	0.168
Greedy CSP	22.5	6	2	Sine	-0.044	0.113	0.09
Lomb-Scargle	22.5	6	2	Sine	0.014	0.058	0.05
Padded FFT	22.5	6	2	Sine	0.013	0.039	0.031
Standard CSP	22.5	6	4	Sine	0.055	0.054	0.057
Conservative CSP	22.5	6	4	Sine	0.114	0.098	0.12
Greedy CSP	22.5	6	4	Sine	-0.021	0.066	0.045
Lomb-Scargle	22.5	6	4	Sine	-0.007	0.054	0.048
Padded FFT	22.5	6	4	Sine	0.007	0.022	0.015
Standard CSP	23	6	1	Sine	0.088	0.229	0.202
Conservative CSP	23	6	1	Sine	0.144	0.349	0.304
Greedy CSP	23	6	1	Sine	-0.023	0.221	0.171
Lomb-Scargle	23	6	1	Sine	0.002	0.092	0.074
Padded FFT	23	6	1	Sine	0.018	0.099	0.08
Standard CSP	23	6	2	Sine	0.068	0.099	0.09
Conservative CSP	23	6	2	Sine	0.115	0.215	0.195
Greedy CSP	23	6	2	Sine	-0.035	0.106	0.085
Lomb-Scargle	23	6	2	Sine	0.001	0.044	0.036
Padded FFT	23	6	2	Sine	0.014	0.042	0.035
Standard CSP	23	6	4	Sine	0.063	0.061	0.067
Conservative CSP	23	6	4	Sine	0.133	0.097	0.135
Greedy CSP	23	6	4	Sine	-0.049	0.059	0.053
Lomb-Scargle	23	6	4	Sine	-0.004	0.03	0.026
Padded FFT	23	6	4	Sine	0.014	0.023	0.02
Standard CSP	23.5	6	1	Sine	0.095	0.181	0.157
Conservative CSP	23.5	6	1	Sine	0.135	0.351	0.291
Greedy CSP	23.5	6	1	Sine	-0.009	0.206	0.163
Lomb-Scargle	23.5	6	1	Sine	-0.008	0.102	0.081
Padded FFT	23.5	6	1	Sine	0.018	0.096	0.079
Standard CSP	23.5	6	2	Sine	0.05	0.111	0.088
Conservative CSP	23.5	6	2	Sine	0.111	0.216	0.185
Greedy CSP	23.5	6	2	Sine	-0.032	0.114	0.088
Lomb-Scargle	23.5	6	2	Sine	0	0.054	0.046
Padded FFT	23.5	6	2	Sine	0.017	0.044	0.038
Standard CSP	23.5	6	4	Sine	0.072	0.059	0.072
Conservative CSP	23.5	6	4	Sine	0.132	0.114	0.142
Greedy CSP	23.5	6	4	Sine	-0.021	0.071	0.049
Lomb-Scargle	23.5	6	4	Sine	-0.006	0.045	0.039
Padded FFT	23.5	6	4	Sine	0.023	0.023	0.027
Standard CSP	24	6	1	Sine	-0.109	0.129	0.109
Conservative CSP	24	6	1	Sine	0.123	0.367	0.309
Greedy CSP	24	6	1	Sine	-0.018	0.227	0.176
Lomb-Scargle	24	6	1	Sine	0.018	0.085	0.067
Padded FFT	24	6	1	Sine	0.039	0.086	0.078
Standard CSP	24	6	2	Sine	-0.045	0.073	0.045
Conservative CSP	24	6	2	Sine	0.1	0.214	0.186
Greedy CSP	24	6	2	Sine	-0.022	0.136	0.11
Lomb-Scargle	24	6	2	Sine	0.005	0.045	0.036
Padded FFT	24	6	2	Sine	0.027	0.048	0.044
Standard CSP	24	6	4	Sine	-0.005	0.022	0.005
Conservative CSP	24	6	4	Sine	0.143	0.099	0.145
Greedy CSP	24	6	4	Sine	-0.02	0.09	0.07
Lomb-Scargle	24	6	4	Sine	0.002	0.026	0.023
Padded FFT	24	6	4	Sine	0.025	0.028	0.031
Standard CSP	24.5	6	1	Sine	-0.518	0.18	0.544
Conservative CSP	24.5	6	1	Sine	0.104	0.398	0.322
Greedy CSP	24.5	6	1	Sine	-0.07	0.207	0.168
Lomb-Scargle	24.5	6	1	Sine	-0.015	0.099	0.083
Padded FFT	24.5	6	1	Sine	0.003	0.097	0.079
Standard CSP	24.5	6	2	Sine	-0.501	0.01	0.501
Conservative CSP	24.5	6	2	Sine	0.134	0.208	0.192
Greedy CSP	24.5	6	2	Sine	-0.009	0.122	0.093
Lomb-Scargle	24.5	6	2	Sine	-0.005	0.062	0.051
Padded FFT	24.5	6	2	Sine	0.026	0.047	0.042
Standard CSP	24.5	6	4	Sine	-0.5	0	0.5
Conservative CSP	24.5	6	4	Sine	0.104	0.104	0.118
Greedy CSP	24.5	6	4	Sine	-0.047	0.092	0.075
Lomb-Scargle	24.5	6	4	Sine	0.004	0.056	0.05
Padded FFT	24.5	6	4	Sine	0.029	0.024	0.031
Standard CSP	25	6	1	Sine	-0.081	0.442	0.331
Conservative CSP	25	6	1	Sine	0.144	0.354	0.298
Greedy CSP	25	6	1	Sine	-0.056	0.203	0.166
Lomb-Scargle	25	6	1	Sine	0	0.096	0.075
Padded FFT	25	6	1	Sine	0.022	0.098	0.082
Standard CSP	25	6	2	Sine	0.048	0.279	0.176
Conservative CSP	25	6	2	Sine	0.127	0.197	0.179
Greedy CSP	25	6	2	Sine	-0.024	0.122	0.096
Lomb-Scargle	25	6	2	Sine	-0.005	0.066	0.056
Padded FFT	25	6	2	Sine	0.022	0.054	0.049
Standard CSP	25	6	4	Sine	0.08	0.173	0.122
Conservative CSP	25	6	4	Sine	0.147	0.105	0.151
Greedy CSP	25	6	4	Sine	-0.046	0.067	0.056
Lomb-Scargle	25	6	4	Sine	0.005	0.056	0.048
Padded FFT	25	6	4	Sine	0.029	0.029	0.033
Standard CSP	25.5	6	1	Sine	0.048	0.336	0.276
Conservative CSP	25.5	6	1	Sine	0.128	0.418	0.344
Greedy CSP	25.5	6	1	Sine	-0.074	0.262	0.206
Lomb-Scargle	25.5	6	1	Sine	-0.02	0.094	0.077
Padded FFT	25.5	6	1	Sine	0.008	0.113	0.089
Standard CSP	25.5	6	2	Sine	0.118	0.152	0.152
Conservative CSP	25.5	6	2	Sine	0.128	0.21	0.198
Greedy CSP	25.5	6	2	Sine	-0.021	0.145	0.111
Lomb-Scargle	25.5	6	2	Sine	-0.002	0.068	0.054
Padded FFT	25.5	6	2	Sine	0.018	0.058	0.048
Standard CSP	25.5	6	4	Sine	0.096	0.08	0.098
Conservative CSP	25.5	6	4	Sine	0.142	0.124	0.154
Greedy CSP	25.5	6	4	Sine	-0.042	0.077	0.064
Lomb-Scargle	25.5	6	4	Sine	0	0.049	0.043
Padded FFT	25.5	6	4	Sine	0.017	0.028	0.029
