# Supplementary material for: The risks of using the chi-square periodogram to estimate the period of biological rhythms
Source: PLoS Comput Biol. 2021 Jan 6;17(1):e1008567. doi: 10.1371/journal.pcbi.1008567 (PMC7815206; doi:10.1371/journal.pcbi.1008567)
Supplement: S4 Table — (TXT) [file pcbi.1008567.s012.txt]

methodName	period	Days	amp	rhyFuncName	meanError	sdError	meanAbsError
Standard CSP	22.5	3	2	Sine	0.187	0.439	0.393
Conservative CSP	22.5	3	2	Sine	0.3	0.79	0.683
Greedy CSP	22.5	3	2	Sine	-0.183	0.422	0.373
Lomb-Scargle	22.5	3	2	Sine	0.021	0.223	0.181
Padded FFT	22.5	3	2	Sine	0.066	0.257	0.227
Standard CSP	23	3	2	Sine	0.23	0.426	0.363
Conservative CSP	23	3	2	Sine	0.377	0.819	0.723
Greedy CSP	23	3	2	Sine	-0.23	0.39	0.343
Lomb-Scargle	23	3	2	Sine	0.039	0.244	0.196
Padded FFT	23	3	2	Sine	0.103	0.275	0.235
Standard CSP	23.5	3	2	Sine	0.083	0.377	0.34
Conservative CSP	23.5	3	2	Sine	0.437	0.811	0.707
Greedy CSP	23.5	3	2	Sine	-0.203	0.429	0.397
Lomb-Scargle	23.5	3	2	Sine	-0.012	0.229	0.189
Padded FFT	23.5	3	2	Sine	0.116	0.257	0.235
Standard CSP	24	3	2	Sine	-0.193	0.242	0.193
Conservative CSP	24	3	2	Sine	0.333	0.879	0.727
Greedy CSP	24	3	2	Sine	-0.293	0.495	0.467
Lomb-Scargle	24	3	2	Sine	-0.019	0.264	0.197
Padded FFT	24	3	2	Sine	0.145	0.305	0.268
Standard CSP	24.5	3	2	Sine	-0.603	0.169	0.603
Conservative CSP	24.5	3	2	Sine	0.317	0.776	0.68
Greedy CSP	24.5	3	2	Sine	-0.237	0.581	0.517
Lomb-Scargle	24.5	3	2	Sine	0.041	0.316	0.246
Padded FFT	24.5	3	2	Sine	0.201	0.307	0.293
Standard CSP	25	3	2	Sine	-1.053	0.148	1.053
Conservative CSP	25	3	2	Sine	0.473	0.739	0.7
Greedy CSP	25	3	2	Sine	-0.273	0.553	0.48
Lomb-Scargle	25	3	2	Sine	-0.041	0.314	0.27
Padded FFT	25	3	2	Sine	0.24	0.287	0.32
Standard CSP	25.5	3	2	Sine	-1.517	0.073	1.517
Conservative CSP	25.5	3	2	Sine	0.377	0.896	0.82
Greedy CSP	25.5	3	2	Sine	-0.317	0.524	0.493
Lomb-Scargle	25.5	3	2	Sine	0.011	0.367	0.295
Padded FFT	25.5	3	2	Sine	0.286	0.325	0.351
Standard CSP	22.5	6	2	Sine	0.063	0.175	0.177
Conservative CSP	22.5	6	2	Sine	0.143	0.277	0.26
Greedy CSP	22.5	6	2	Sine	-0.023	0.172	0.17
Lomb-Scargle	22.5	6	2	Sine	-0.01	0.083	0.068
Padded FFT	22.5	6	2	Sine	0.002	0.073	0.056
Standard CSP	23	6	2	Sine	0.057	0.158	0.083
Conservative CSP	23	6	2	Sine	0.1	0.312	0.24
Greedy CSP	23	6	2	Sine	-0.04	0.136	0.06
Lomb-Scargle	23	6	2	Sine	0.002	0.071	0.056
Padded FFT	23	6	2	Sine	0.014	0.073	0.059
Standard CSP	23.5	6	2	Sine	0.067	0.18	0.18
Conservative CSP	23.5	6	2	Sine	0.133	0.32	0.297
Greedy CSP	23.5	6	2	Sine	-0.027	0.178	0.173
Lomb-Scargle	23.5	6	2	Sine	0	0.075	0.059
Padded FFT	23.5	6	2	Sine	0.014	0.074	0.062
Standard CSP	24	6	2	Sine	-0.02	0.08	0.02
Conservative CSP	24	6	2	Sine	0.113	0.336	0.267
Greedy CSP	24	6	2	Sine	0.007	0.189	0.107
Lomb-Scargle	24	6	2	Sine	0.007	0.078	0.058
Padded FFT	24	6	2	Sine	0.035	0.09	0.076
Standard CSP	24.5	6	2	Sine	-0.5	0	0.5
Conservative CSP	24.5	6	2	Sine	0.107	0.29	0.26
Greedy CSP	24.5	6	2	Sine	-0.073	0.196	0.19
Lomb-Scargle	24.5	6	2	Sine	0.005	0.091	0.072
Padded FFT	24.5	6	2	Sine	0.019	0.087	0.069
Standard CSP	25	6	2	Sine	-0.143	0.497	0.343
Conservative CSP	25	6	2	Sine	0.157	0.305	0.257
Greedy CSP	25	6	2	Sine	-0.047	0.164	0.087
Lomb-Scargle	25	6	2	Sine	-0.021	0.095	0.075
Padded FFT	25	6	2	Sine	0.012	0.09	0.071
Standard CSP	25.5	6	2	Sine	0.103	0.226	0.217
Conservative CSP	25.5	6	2	Sine	0.09	0.321	0.283
Greedy CSP	25.5	6	2	Sine	-0.033	0.207	0.19
Lomb-Scargle	25.5	6	2	Sine	0.006	0.105	0.084
Padded FFT	25.5	6	2	Sine	0.017	0.103	0.083
Standard CSP	22.5	12	2	Sine	0.083	0.145	0.167
Conservative CSP	22.5	12	2	Sine	0.063	0.155	0.167
Greedy CSP	22.5	12	2	Sine	-0.013	0.167	0.167
Lomb-Scargle	22.5	12	2	Sine	0.002	0.025	0.019
Padded FFT	22.5	12	2	Sine	0.001	0.024	0.019
Standard CSP	23	12	2	Sine	0	0	0
Conservative CSP	23	12	2	Sine	0	0	0
Greedy CSP	23	12	2	Sine	0	0	0
Lomb-Scargle	23	12	2	Sine	0	0.027	0.022
Padded FFT	23	12	2	Sine	-0.003	0.025	0.019
Standard CSP	23.5	12	2	Sine	0.053	0.159	0.167
Conservative CSP	23.5	12	2	Sine	0.037	0.163	0.167
Greedy CSP	23.5	12	2	Sine	-0.033	0.164	0.167
Lomb-Scargle	23.5	12	2	Sine	-0.001	0.03	0.026
Padded FFT	23.5	12	2	Sine	-0.002	0.032	0.026
Standard CSP	24	12	2	Sine	0	0	0
Conservative CSP	24	12	2	Sine	0	0	0
Greedy CSP	24	12	2	Sine	0	0	0
Lomb-Scargle	24	12	2	Sine	0.001	0.029	0.022
Padded FFT	24	12	2	Sine	0.002	0.03	0.023
Standard CSP	24.5	12	2	Sine	0.1	0.134	0.167
Conservative CSP	24.5	12	2	Sine	0.097	0.136	0.167
Greedy CSP	24.5	12	2	Sine	0	0.168	0.167
Lomb-Scargle	24.5	12	2	Sine	0.004	0.03	0.025
Padded FFT	24.5	12	2	Sine	0.005	0.033	0.027
Standard CSP	25	12	2	Sine	0	0	0
Conservative CSP	25	12	2	Sine	0.003	0.033	0.003
Greedy CSP	25	12	2	Sine	0	0	0
Lomb-Scargle	25	12	2	Sine	-0.001	0.036	0.029
Padded FFT	25	12	2	Sine	-0.004	0.032	0.026
Standard CSP	25.5	12	2	Sine	0.09	0.141	0.167
Conservative CSP	25.5	12	2	Sine	0.083	0.145	0.167
Greedy CSP	25.5	12	2	Sine	-0.027	0.165	0.167
Lomb-Scargle	25.5	12	2	Sine	0	0.031	0.025
Padded FFT	25.5	12	2	Sine	0	0.032	0.026
