# Supplementary material for: The risks of using the chi-square periodogram to estimate the period of biological rhythms
Source: PLoS Comput Biol. 2021 Jan 6;17(1):e1008567. doi: 10.1371/journal.pcbi.1008567 (PMC7815206; doi:10.1371/journal.pcbi.1008567)
Supplement: S5 Table — (TXT) [file pcbi.1008567.s013.txt]

methodName	period	Days	amp	rhyFuncName	meanError	sdError	meanAbsError
Standard CSP	22.5	3	2	Sine	0.247	0.47	0.415
Conservative CSP	22.5	3	2	Sine	0.264	0.905	0.75
Greedy CSP	22.5	3	2	Sine	-0.126	0.511	0.424
Lomb-Scargle	22.5	3	2	Sine	0.033	0.2	0.167
Padded FFT	22.5	3	2	Sine	0.063	0.225	0.192
Standard CSP	22.5	3	2	Sawtooth	0.084	0.446	0.366
Conservative CSP	22.5	3	2	Sawtooth	0.311	0.79	0.661
Greedy CSP	22.5	3	2	Sawtooth	-0.249	0.431	0.411
Lomb-Scargle	22.5	3	2	Sawtooth	0.023	0.243	0.196
Padded FFT	22.5	3	2	Sawtooth	0.07	0.306	0.259
Standard CSP	22.5	3	2	Square	0.112	0.385	0.314
Conservative CSP	22.5	3	2	Square	0.303	0.603	0.535
Greedy CSP	22.5	3	2	Square	-0.193	0.323	0.299
Lomb-Scargle	22.5	3	2	Square	-0.012	0.219	0.173
Padded FFT	22.5	3	2	Square	0.045	0.253	0.204
Standard CSP	23	3	2	Sine	0.234	0.447	0.412
Conservative CSP	23	3	2	Sine	0.345	0.794	0.699
Greedy CSP	23	3	2	Sine	-0.286	0.581	0.512
Lomb-Scargle	23	3	2	Sine	0.049	0.257	0.213
Padded FFT	23	3	2	Sine	0.133	0.264	0.239
Standard CSP	23	3	2	Sawtooth	0.144	0.34	0.294
Conservative CSP	23	3	2	Sawtooth	0.225	0.867	0.677
Greedy CSP	23	3	2	Sawtooth	-0.236	0.409	0.376
Lomb-Scargle	23	3	2	Sawtooth	0.014	0.286	0.243
Padded FFT	23	3	2	Sawtooth	0.101	0.338	0.274
Standard CSP	23	3	2	Square	0.127	0.326	0.281
Conservative CSP	23	3	2	Square	0.178	0.62	0.48
Greedy CSP	23	3	2	Square	-0.16	0.331	0.292
Lomb-Scargle	23	3	2	Square	-0.004	0.231	0.194
Padded FFT	23	3	2	Square	0.079	0.267	0.227
Standard CSP	23.5	3	2	Sine	-0.003	0.373	0.289
Conservative CSP	23.5	3	2	Sine	0.369	0.805	0.667
Greedy CSP	23.5	3	2	Sine	-0.24	0.6	0.498
Lomb-Scargle	23.5	3	2	Sine	0.005	0.205	0.155
Padded FFT	23.5	3	2	Sine	0.151	0.242	0.224
Standard CSP	23.5	3	2	Sawtooth	0.011	0.33	0.269
Conservative CSP	23.5	3	2	Sawtooth	0.142	0.898	0.754
Greedy CSP	23.5	3	2	Sawtooth	-0.157	0.461	0.393
Lomb-Scargle	23.5	3	2	Sawtooth	-0.017	0.259	0.205
Padded FFT	23.5	3	2	Sawtooth	0.129	0.294	0.239
Standard CSP	23.5	3	2	Square	0.05	0.281	0.234
Conservative CSP	23.5	3	2	Square	0.218	0.606	0.494
Greedy CSP	23.5	3	2	Square	-0.106	0.394	0.31
Lomb-Scargle	23.5	3	2	Square	0.008	0.212	0.17
Padded FFT	23.5	3	2	Square	0.159	0.227	0.232
Standard CSP	24	3	2	Sine	-0.296	0.293	0.296
Conservative CSP	24	3	2	Sine	0.462	0.957	0.868
Greedy CSP	24	3	2	Sine	-0.215	0.654	0.549
Lomb-Scargle	24	3	2	Sine	0.024	0.197	0.164
Padded FFT	24	3	2	Sine	0.199	0.235	0.247
Standard CSP	24	3	2	Sawtooth	-0.251	0.233	0.251
Conservative CSP	24	3	2	Sawtooth	0.15	0.848	0.662
Greedy CSP	24	3	2	Sawtooth	-0.175	0.532	0.451
Lomb-Scargle	24	3	2	Sawtooth	0.015	0.327	0.249
Padded FFT	24	3	2	Sawtooth	0.177	0.31	0.258
Standard CSP	24	3	2	Square	-0.207	0.2	0.207
Conservative CSP	24	3	2	Square	0.246	0.624	0.526
Greedy CSP	24	3	2	Square	-0.148	0.428	0.378
Lomb-Scargle	24	3	2	Square	-0.031	0.184	0.147
Padded FFT	24	3	2	Square	0.141	0.223	0.215
Standard CSP	24.5	3	2	Sine	-0.736	0.222	0.736
Conservative CSP	24.5	3	2	Sine	0.314	0.976	0.846
Greedy CSP	24.5	3	2	Sine	-0.158	0.652	0.538
Lomb-Scargle	24.5	3	2	Sine	0.049	0.293	0.227
Padded FFT	24.5	3	2	Sine	0.244	0.277	0.309
Standard CSP	24.5	3	2	Sawtooth	-0.675	0.196	0.675
Conservative CSP	24.5	3	2	Sawtooth	0.394	0.742	0.67
Greedy CSP	24.5	3	2	Sawtooth	-0.117	0.606	0.485
Lomb-Scargle	24.5	3	2	Sawtooth	0.053	0.358	0.28
Padded FFT	24.5	3	2	Sawtooth	0.271	0.312	0.316
Standard CSP	24.5	3	2	Square	-0.64	0.158	0.64
Conservative CSP	24.5	3	2	Square	0.199	0.616	0.523
Greedy CSP	24.5	3	2	Square	-0.089	0.404	0.325
Lomb-Scargle	24.5	3	2	Square	0.041	0.266	0.211
Padded FFT	24.5	3	2	Square	0.243	0.185	0.26
Standard CSP	25	3	2	Sine	-1.158	0.189	1.158
Conservative CSP	25	3	2	Sine	0.173	1.035	0.823
Greedy CSP	25	3	2	Sine	-0.268	0.67	0.574
Lomb-Scargle	25	3	2	Sine	-0.026	0.29	0.239
Padded FFT	25	3	2	Sine	0.211	0.225	0.253
Standard CSP	25	3	2	Sawtooth	-1.15	0.194	1.15
Conservative CSP	25	3	2	Sawtooth	0.323	0.765	0.651
Greedy CSP	25	3	2	Sawtooth	-0.099	0.554	0.469
Lomb-Scargle	25	3	2	Sawtooth	0.062	0.393	0.318
Padded FFT	25	3	2	Sawtooth	0.274	0.31	0.344
Standard CSP	25	3	2	Square	-1.092	0.107	1.092
Conservative CSP	25	3	2	Square	0.28	0.649	0.566
Greedy CSP	25	3	2	Square	-0.097	0.488	0.397
Lomb-Scargle	25	3	2	Square	0.008	0.321	0.262
Padded FFT	25	3	2	Square	0.304	0.239	0.318
Standard CSP	25.5	3	2	Sine	-1.632	0.173	1.632
Conservative CSP	25.5	3	2	Sine	0.334	1.039	0.872
Greedy CSP	25.5	3	2	Sine	-0.171	0.651	0.561
Lomb-Scargle	25.5	3	2	Sine	0.008	0.345	0.289
Padded FFT	25.5	3	2	Sine	0.3	0.287	0.335
Standard CSP	25.5	3	2	Sawtooth	-1.583	0.113	1.583
Conservative CSP	25.5	3	2	Sawtooth	0.265	0.903	0.793
Greedy CSP	25.5	3	2	Sawtooth	-0.193	0.628	0.511
Lomb-Scargle	25.5	3	2	Sawtooth	-0.045	0.401	0.338
Padded FFT	25.5	3	2	Sawtooth	0.237	0.298	0.316
Standard CSP	25.5	3	2	Square	-1.564	0.084	1.564
Conservative CSP	25.5	3	2	Square	0.182	0.62	0.49
Greedy CSP	25.5	3	2	Square	-0.112	0.432	0.35
Lomb-Scargle	25.5	3	2	Square	0.024	0.354	0.29
Padded FFT	25.5	3	2	Square	0.312	0.291	0.358
Standard CSP	22.5	6	2	Sine	0.03	0.18	0.138
Conservative CSP	22.5	6	2	Sine	0.066	0.349	0.296
Greedy CSP	22.5	6	2	Sine	-0.034	0.165	0.122
Lomb-Scargle	22.5	6	2	Sine	-0.011	0.078	0.065
Padded FFT	22.5	6	2	Sine	0.004	0.069	0.054
Standard CSP	22.5	6	2	Sawtooth	0.055	0.168	0.135
Conservative CSP	22.5	6	2	Sawtooth	0.134	0.294	0.274
Greedy CSP	22.5	6	2	Sawtooth	-0.013	0.156	0.121
Lomb-Scargle	22.5	6	2	Sawtooth	0.023	0.081	0.069
Padded FFT	22.5	6	2	Sawtooth	0.021	0.07	0.056
Standard CSP	22.5	6	2	Square	0.028	0.134	0.104
Conservative CSP	22.5	6	2	Square	0.054	0.262	0.208
Greedy CSP	22.5	6	2	Square	-0.036	0.114	0.088
Lomb-Scargle	22.5	6	2	Square	-0.011	0.084	0.07
Padded FFT	22.5	6	2	Square	0.008	0.064	0.05
Standard CSP	23	6	2	Sine	0.021	0.197	0.157
Conservative CSP	23	6	2	Sine	0.11	0.343	0.286
Greedy CSP	23	6	2	Sine	-0.065	0.181	0.153
Lomb-Scargle	23	6	2	Sine	-0.003	0.069	0.055
Padded FFT	23	6	2	Sine	0.004	0.067	0.053
Standard CSP	23	6	2	Sawtooth	0.051	0.18	0.145
Conservative CSP	23	6	2	Sawtooth	0.084	0.314	0.272
Greedy CSP	23	6	2	Sawtooth	-0.019	0.16	0.125
Lomb-Scargle	23	6	2	Sawtooth	-0.006	0.072	0.06
Padded FFT	23	6	2	Sawtooth	0.005	0.078	0.063
Standard CSP	23	6	2	Square	0.028	0.151	0.114
Conservative CSP	23	6	2	Square	0.077	0.223	0.187
Greedy CSP	23	6	2	Square	-0.037	0.138	0.109
Lomb-Scargle	23	6	2	Square	-0.018	0.066	0.057
Padded FFT	23	6	2	Square	0.004	0.063	0.051
Standard CSP	23.5	6	2	Sine	0.046	0.207	0.172
Conservative CSP	23.5	6	2	Sine	0.051	0.352	0.279
Greedy CSP	23.5	6	2	Sine	-0.042	0.193	0.16
Lomb-Scargle	23.5	6	2	Sine	-0.005	0.072	0.059
Padded FFT	23.5	6	2	Sine	0.02	0.065	0.056
Standard CSP	23.5	6	2	Sawtooth	0.025	0.168	0.135
Conservative CSP	23.5	6	2	Sawtooth	0.093	0.258	0.213
Greedy CSP	23.5	6	2	Sawtooth	-0.044	0.165	0.136
Lomb-Scargle	23.5	6	2	Sawtooth	0.004	0.087	0.068
Padded FFT	23.5	6	2	Sawtooth	0.023	0.076	0.065
Standard CSP	23.5	6	2	Square	0.043	0.13	0.107
Conservative CSP	23.5	6	2	Square	0.101	0.223	0.205
Greedy CSP	23.5	6	2	Square	-0.013	0.125	0.099
Lomb-Scargle	23.5	6	2	Square	-0.007	0.079	0.064
Padded FFT	23.5	6	2	Square	0.027	0.064	0.056
Standard CSP	24	6	2	Sine	-0.134	0.122	0.134
Conservative CSP	24	6	2	Sine	0.157	0.362	0.323
Greedy CSP	24	6	2	Sine	-0.057	0.228	0.191
Lomb-Scargle	24	6	2	Sine	-0.01	0.075	0.06
Padded FFT	24	6	2	Sine	0.02	0.083	0.067
Standard CSP	24	6	2	Sawtooth	-0.079	0.089	0.079
Conservative CSP	24	6	2	Sawtooth	0.037	0.26	0.211
Greedy CSP	24	6	2	Sawtooth	-0.02	0.164	0.13
Lomb-Scargle	24	6	2	Sawtooth	0	0.084	0.066
Padded FFT	24	6	2	Sawtooth	0.028	0.077	0.063
Standard CSP	24	6	2	Square	-0.053	0.074	0.053
Conservative CSP	24	6	2	Square	0.061	0.244	0.209
Greedy CSP	24	6	2	Square	-0.014	0.135	0.102
Lomb-Scargle	24	6	2	Square	-0.008	0.071	0.058
Padded FFT	24	6	2	Square	0.02	0.07	0.062
Standard CSP	24.5	6	2	Sine	-0.529	0.108	0.535
Conservative CSP	24.5	6	2	Sine	0.127	0.386	0.331
Greedy CSP	24.5	6	2	Sine	-0.026	0.215	0.17
Lomb-Scargle	24.5	6	2	Sine	0.007	0.086	0.067
Padded FFT	24.5	6	2	Sine	0.025	0.075	0.062
Standard CSP	24.5	6	2	Sawtooth	-0.516	0.076	0.518
Conservative CSP	24.5	6	2	Sawtooth	0.094	0.327	0.266
Greedy CSP	24.5	6	2	Sawtooth	-0.032	0.173	0.142
Lomb-Scargle	24.5	6	2	Sawtooth	-0.009	0.1	0.081
Padded FFT	24.5	6	2	Sawtooth	0.037	0.089	0.074
Standard CSP	24.5	6	2	Square	-0.506	0.024	0.506
Conservative CSP	24.5	6	2	Square	0.049	0.254	0.209
Greedy CSP	24.5	6	2	Square	-0.015	0.154	0.121
Lomb-Scargle	24.5	6	2	Square	0.014	0.084	0.072
Padded FFT	24.5	6	2	Square	0.029	0.074	0.063
Standard CSP	25	6	2	Sine	-0.096	0.434	0.324
Conservative CSP	25	6	2	Sine	0.072	0.379	0.304
Greedy CSP	25	6	2	Sine	-0.065	0.228	0.187
Lomb-Scargle	25	6	2	Sine	-0.013	0.09	0.075
Padded FFT	25	6	2	Sine	0.015	0.079	0.066
Standard CSP	25	6	2	Sawtooth	0.026	0.261	0.196
Conservative CSP	25	6	2	Sawtooth	0.122	0.322	0.278
Greedy CSP	25	6	2	Sawtooth	-0.051	0.178	0.143
Lomb-Scargle	25	6	2	Sawtooth	0.008	0.089	0.072
Padded FFT	25	6	2	Sawtooth	0.035	0.083	0.068
Standard CSP	25	6	2	Square	0.039	0.254	0.175
Conservative CSP	25	6	2	Square	0.088	0.237	0.204
Greedy CSP	25	6	2	Square	-0.031	0.15	0.111
Lomb-Scargle	25	6	2	Square	0.009	0.091	0.075
Padded FFT	25	6	2	Square	0.034	0.082	0.072
Standard CSP	25.5	6	2	Sine	0.085	0.274	0.231
Conservative CSP	25.5	6	2	Sine	0.083	0.338	0.273
Greedy CSP	25.5	6	2	Sine	-0.027	0.241	0.199
Lomb-Scargle	25.5	6	2	Sine	0.003	0.096	0.076
Padded FFT	25.5	6	2	Sine	0.028	0.09	0.073
Standard CSP	25.5	6	2	Sawtooth	0.104	0.231	0.194
Conservative CSP	25.5	6	2	Sawtooth	0.119	0.353	0.281
Greedy CSP	25.5	6	2	Sawtooth	-0.012	0.189	0.146
Lomb-Scargle	25.5	6	2	Sawtooth	0.008	0.104	0.08
Padded FFT	25.5	6	2	Sawtooth	0.031	0.109	0.09
Standard CSP	25.5	6	2	Square	0.07	0.192	0.164
Conservative CSP	25.5	6	2	Square	0.101	0.22	0.195
Greedy CSP	25.5	6	2	Square	-0.009	0.178	0.137
Lomb-Scargle	25.5	6	2	Square	0.012	0.079	0.066
Padded FFT	25.5	6	2	Square	0.03	0.073	0.064
