# Supplementary material for: The risks of using the chi-square periodogram to estimate the period of biological rhythms
Source: PLoS Comput Biol. 2021 Jan 6;17(1):e1008567. doi: 10.1371/journal.pcbi.1008567 (PMC7815206; doi:10.1371/journal.pcbi.1008567)
Supplement: S6 Table — (TXT) [file pcbi.1008567.s014.txt]

methodName	period	Days	amp	rhyFuncName	meanError	sdError	meanAbsError
Standard CSP	22.5	3	1	Sine	0.138	0.705	0.57
Conservative CSP	22.5	3	1	Sine	0.23	1.705	1.408
Greedy CSP	22.5	3	1	Sine	-0.091	0.798	0.611
Lomb-Scargle	22.5	3	1	Sine	0.052	0.301	0.251
Padded FFT	22.5	3	1	Sine	0.082	0.357	0.302
Standard CSP	22.5	3	2	Sine	0.082	0.567	0.456
Conservative CSP	22.5	3	2	Sine	0.245	0.965	0.785
Greedy CSP	22.5	3	2	Sine	-0.28	0.491	0.478
Lomb-Scargle	22.5	3	2	Sine	0.022	0.233	0.191
Padded FFT	22.5	3	2	Sine	0.056	0.266	0.222
Standard CSP	22.5	3	4	Sine	0.195	0.385	0.351
Conservative CSP	22.5	3	4	Sine	0.369	0.518	0.521
Greedy CSP	22.5	3	4	Sine	-0.218	0.331	0.324
Lomb-Scargle	22.5	3	4	Sine	0.004	0.176	0.141
Padded FFT	22.5	3	4	Sine	0.048	0.199	0.162
Standard CSP	23	3	1	Sine	0.027	0.625	0.517
Conservative CSP	23	3	1	Sine	0.332	1.373	1.13
Greedy CSP	23	3	1	Sine	-0.237	0.841	0.709
Lomb-Scargle	23	3	1	Sine	0.087	0.383	0.315
Padded FFT	23	3	1	Sine	0.179	0.422	0.364
Standard CSP	23	3	2	Sine	0.085	0.414	0.327
Conservative CSP	23	3	2	Sine	0.315	0.935	0.789
Greedy CSP	23	3	2	Sine	-0.229	0.406	0.375
Lomb-Scargle	23	3	2	Sine	0.007	0.245	0.204
Padded FFT	23	3	2	Sine	0.075	0.254	0.219
Standard CSP	23	3	4	Sine	0.219	0.336	0.329
Conservative CSP	23	3	4	Sine	0.285	0.592	0.513
Greedy CSP	23	3	4	Sine	-0.22	0.343	0.334
Lomb-Scargle	23	3	4	Sine	0.013	0.186	0.155
Padded FFT	23	3	4	Sine	0.082	0.212	0.185
Standard CSP	23.5	3	1	Sine	-0.147	0.534	0.403
Conservative CSP	23.5	3	1	Sine	0.346	1.296	1.02
Greedy CSP	23.5	3	1	Sine	-0.239	0.944	0.769
Lomb-Scargle	23.5	3	1	Sine	0.027	0.296	0.222
Padded FFT	23.5	3	1	Sine	0.173	0.359	0.315
Standard CSP	23.5	3	2	Sine	-0.019	0.4	0.331
Conservative CSP	23.5	3	2	Sine	0.211	0.976	0.827
Greedy CSP	23.5	3	2	Sine	-0.226	0.581	0.512
Lomb-Scargle	23.5	3	2	Sine	-0.004	0.218	0.172
Padded FFT	23.5	3	2	Sine	0.135	0.229	0.206
Standard CSP	23.5	3	4	Sine	0.103	0.268	0.239
Conservative CSP	23.5	3	4	Sine	0.35	0.623	0.536
Greedy CSP	23.5	3	4	Sine	-0.102	0.415	0.346
Lomb-Scargle	23.5	3	4	Sine	0.016	0.167	0.133
Padded FFT	23.5	3	4	Sine	0.143	0.183	0.192
Standard CSP	24	3	1	Sine	-0.495	0.44	0.495
Conservative CSP	24	3	1	Sine	0.589	1.397	1.235
Greedy CSP	24	3	1	Sine	-0.139	1.012	0.805
Lomb-Scargle	24	3	1	Sine	0.021	0.313	0.26
Padded FFT	24	3	1	Sine	0.194	0.379	0.34
Standard CSP	24	3	2	Sine	-0.316	0.299	0.316
Conservative CSP	24	3	2	Sine	0.289	1.008	0.805
Greedy CSP	24	3	2	Sine	-0.214	0.609	0.522
Lomb-Scargle	24	3	2	Sine	-0.001	0.225	0.178
Padded FFT	24	3	2	Sine	0.175	0.244	0.235
Standard CSP	24	3	4	Sine	-0.176	0.171	0.176
Conservative CSP	24	3	4	Sine	0.266	0.632	0.532
Greedy CSP	24	3	4	Sine	-0.184	0.45	0.388
Lomb-Scargle	24	3	4	Sine	-0.018	0.122	0.095
Padded FFT	24	3	4	Sine	0.152	0.18	0.195
Standard CSP	24.5	3	1	Sine	-0.888	0.541	0.946
Conservative CSP	24.5	3	1	Sine	0.245	1.484	1.187
Greedy CSP	24.5	3	1	Sine	-0.104	1.043	0.836
Lomb-Scargle	24.5	3	1	Sine	0.09	0.432	0.33
Padded FFT	24.5	3	1	Sine	0.282	0.458	0.431
Standard CSP	24.5	3	2	Sine	-0.7	0.202	0.7
Conservative CSP	24.5	3	2	Sine	0.23	1.007	0.78
Greedy CSP	24.5	3	2	Sine	-0.165	0.63	0.531
Lomb-Scargle	24.5	3	2	Sine	0.025	0.238	0.195
Padded FFT	24.5	3	2	Sine	0.265	0.239	0.295
Standard CSP	24.5	3	4	Sine	-0.615	0.123	0.615
Conservative CSP	24.5	3	4	Sine	0.394	0.632	0.584
Greedy CSP	24.5	3	4	Sine	-0.188	0.477	0.418
Lomb-Scargle	24.5	3	4	Sine	0.021	0.196	0.16
Padded FFT	24.5	3	4	Sine	0.232	0.148	0.241
Standard CSP	25	3	1	Sine	-1.301	0.545	1.351
Conservative CSP	25	3	1	Sine	0.205	1.534	1.291
Greedy CSP	25	3	1	Sine	-0.156	1.02	0.836
Lomb-Scargle	25	3	1	Sine	-0.06	0.384	0.317
Padded FFT	25	3	1	Sine	0.193	0.361	0.326
Standard CSP	25	3	2	Sine	-1.161	0.181	1.161
Conservative CSP	25	3	2	Sine	0.386	0.883	0.776
Greedy CSP	25	3	2	Sine	-0.116	0.656	0.534
Lomb-Scargle	25	3	2	Sine	0.024	0.298	0.244
Padded FFT	25	3	2	Sine	0.251	0.271	0.31
Standard CSP	25	3	4	Sine	-1.079	0.096	1.079
Conservative CSP	25	3	4	Sine	0.357	0.645	0.603
Greedy CSP	25	3	4	Sine	-0.179	0.494	0.413
Lomb-Scargle	25	3	4	Sine	-0.002	0.267	0.219
Padded FFT	25	3	4	Sine	0.286	0.172	0.288
Standard CSP	25.5	3	1	Sine	-1.609	0.891	1.779
Conservative CSP	25.5	3	1	Sine	0.136	1.317	1.08
Greedy CSP	25.5	3	1	Sine	0.035	1.19	0.963
Lomb-Scargle	25.5	3	1	Sine	0.023	0.454	0.364
Padded FFT	25.5	3	1	Sine	0.326	0.47	0.441
Standard CSP	25.5	3	2	Sine	-1.621	0.158	1.621
Conservative CSP	25.5	3	2	Sine	0.418	1.009	0.898
Greedy CSP	25.5	3	2	Sine	-0.253	0.711	0.587
Lomb-Scargle	25.5	3	2	Sine	-0.036	0.335	0.279
Padded FFT	25.5	3	2	Sine	0.243	0.269	0.3
Standard CSP	25.5	3	4	Sine	-1.551	0.063	1.551
Conservative CSP	25.5	3	4	Sine	0.294	0.61	0.518
Greedy CSP	25.5	3	4	Sine	-0.218	0.472	0.412
Lomb-Scargle	25.5	3	4	Sine	-0.004	0.307	0.252
Padded FFT	25.5	3	4	Sine	0.313	0.206	0.329
Standard CSP	22.5	6	1	Sine	0.03	0.335	0.262
Conservative CSP	22.5	6	1	Sine	0.006	0.549	0.45
Greedy CSP	22.5	6	1	Sine	-0.027	0.305	0.237
Lomb-Scargle	22.5	6	1	Sine	-0.01	0.117	0.095
Padded FFT	22.5	6	1	Sine	0.004	0.114	0.091
Standard CSP	22.5	6	2	Sine	0.076	0.198	0.17
Conservative CSP	22.5	6	2	Sine	0.124	0.352	0.308
Greedy CSP	22.5	6	2	Sine	-0.012	0.19	0.152
Lomb-Scargle	22.5	6	2	Sine	0.019	0.075	0.064
Padded FFT	22.5	6	2	Sine	0.019	0.065	0.053
Standard CSP	22.5	6	4	Sine	0.05	0.142	0.116
Conservative CSP	22.5	6	4	Sine	0.109	0.223	0.199
Greedy CSP	22.5	6	4	Sine	-0.032	0.121	0.094
Lomb-Scargle	22.5	6	4	Sine	-0.007	0.067	0.056
Padded FFT	22.5	6	4	Sine	0.007	0.048	0.036
Standard CSP	23	6	1	Sine	0.013	0.271	0.219
Conservative CSP	23	6	1	Sine	0.097	0.549	0.437
Greedy CSP	23	6	1	Sine	-0.085	0.252	0.209
Lomb-Scargle	23	6	1	Sine	-0.01	0.099	0.079
Padded FFT	23	6	1	Sine	-0.005	0.105	0.085
Standard CSP	23	6	2	Sine	0.052	0.203	0.16
Conservative CSP	23	6	2	Sine	0.1	0.35	0.286
Greedy CSP	23	6	2	Sine	-0.026	0.194	0.15
Lomb-Scargle	23	6	2	Sine	-0.002	0.072	0.06
Padded FFT	23	6	2	Sine	0.005	0.074	0.06
Standard CSP	23	6	4	Sine	0.057	0.138	0.115
Conservative CSP	23	6	4	Sine	0.111	0.212	0.189
Greedy CSP	23	6	4	Sine	-0.04	0.139	0.11
Lomb-Scargle	23	6	4	Sine	-0.015	0.05	0.044
Padded FFT	23	6	4	Sine	0.006	0.046	0.036
Standard CSP	23.5	6	1	Sine	0.013	0.311	0.253
Conservative CSP	23.5	6	1	Sine	0.119	0.518	0.423
Greedy CSP	23.5	6	1	Sine	-0.054	0.317	0.254
Lomb-Scargle	23.5	6	1	Sine	-0.003	0.108	0.089
Padded FFT	23.5	6	1	Sine	0.022	0.111	0.092
Standard CSP	23.5	6	2	Sine	0.042	0.186	0.152
Conservative CSP	23.5	6	2	Sine	0.146	0.275	0.252
Greedy CSP	23.5	6	2	Sine	-0.068	0.19	0.15
Lomb-Scargle	23.5	6	2	Sine	-0.001	0.082	0.066
Padded FFT	23.5	6	2	Sine	0.018	0.076	0.062
Standard CSP	23.5	6	4	Sine	0.054	0.141	0.124
Conservative CSP	23.5	6	4	Sine	0.148	0.229	0.228
Greedy CSP	23.5	6	4	Sine	-0.017	0.132	0.105
Lomb-Scargle	23.5	6	4	Sine	-0.003	0.061	0.051
Padded FFT	23.5	6	4	Sine	0.027	0.05	0.046
Standard CSP	24	6	1	Sine	-0.192	0.201	0.208
Conservative CSP	24	6	1	Sine	0.138	0.538	0.45
Greedy CSP	24	6	1	Sine	-0.04	0.318	0.262
Lomb-Scargle	24	6	1	Sine	-0.012	0.121	0.096
Padded FFT	24	6	1	Sine	0.017	0.139	0.107
Standard CSP	24	6	2	Sine	-0.106	0.127	0.106
Conservative CSP	24	6	2	Sine	0.116	0.339	0.27
Greedy CSP	24	6	2	Sine	-0.013	0.196	0.159
Lomb-Scargle	24	6	2	Sine	0.005	0.075	0.059
Padded FFT	24	6	2	Sine	0.031	0.074	0.064
Standard CSP	24	6	4	Sine	-0.055	0.073	0.055
Conservative CSP	24	6	4	Sine	0.071	0.24	0.201
Greedy CSP	24	6	4	Sine	-0.03	0.147	0.118
Lomb-Scargle	24	6	4	Sine	-0.006	0.05	0.041
Padded FFT	24	6	4	Sine	0.022	0.052	0.048
Standard CSP	24.5	6	1	Sine	-0.432	0.375	0.542
Conservative CSP	24.5	6	1	Sine	0.076	0.538	0.448
Greedy CSP	24.5	6	1	Sine	-0.023	0.312	0.253
Lomb-Scargle	24.5	6	1	Sine	0.002	0.123	0.094
Padded FFT	24.5	6	1	Sine	0.02	0.12	0.096
Standard CSP	24.5	6	2	Sine	-0.518	0.097	0.524
Conservative CSP	24.5	6	2	Sine	0.128	0.371	0.318
Greedy CSP	24.5	6	2	Sine	-0.033	0.212	0.179
Lomb-Scargle	24.5	6	2	Sine	-0.003	0.095	0.081
Padded FFT	24.5	6	2	Sine	0.031	0.085	0.065
Standard CSP	24.5	6	4	Sine	-0.503	0.017	0.503
Conservative CSP	24.5	6	4	Sine	0.133	0.247	0.229
Greedy CSP	24.5	6	4	Sine	-0.04	0.166	0.138
Lomb-Scargle	24.5	6	4	Sine	0.01	0.068	0.057
Padded FFT	24.5	6	4	Sine	0.026	0.058	0.051
Standard CSP	25	6	1	Sine	-0.133	0.54	0.445
Conservative CSP	25	6	1	Sine	-0.044	0.602	0.476
Greedy CSP	25	6	1	Sine	-0.045	0.311	0.255
Lomb-Scargle	25	6	1	Sine	-0.021	0.135	0.114
Padded FFT	25	6	1	Sine	0.012	0.134	0.111
Standard CSP	25	6	2	Sine	0.04	0.363	0.27
Conservative CSP	25	6	2	Sine	0.118	0.355	0.306
Greedy CSP	25	6	2	Sine	-0.028	0.226	0.186
Lomb-Scargle	25	6	2	Sine	0.01	0.079	0.064
Padded FFT	25	6	2	Sine	0.039	0.072	0.061
Standard CSP	25	6	4	Sine	-0.025	0.419	0.289
Conservative CSP	25	6	4	Sine	0.131	0.233	0.217
Greedy CSP	25	6	4	Sine	-0.047	0.145	0.113
Lomb-Scargle	25	6	4	Sine	0.009	0.077	0.064
Padded FFT	25	6	4	Sine	0.031	0.062	0.055
Standard CSP	25.5	6	1	Sine	0.079	0.404	0.341
Conservative CSP	25.5	6	1	Sine	0.074	0.557	0.44
Greedy CSP	25.5	6	1	Sine	-0.018	0.349	0.29
Lomb-Scargle	25.5	6	1	Sine	0.003	0.14	0.109
Padded FFT	25.5	6	1	Sine	0.033	0.136	0.112
Standard CSP	25.5	6	2	Sine	0.086	0.266	0.228
Conservative CSP	25.5	6	2	Sine	0.126	0.345	0.284
Greedy CSP	25.5	6	2	Sine	-0.018	0.216	0.174
Lomb-Scargle	25.5	6	2	Sine	0.007	0.101	0.075
Padded FFT	25.5	6	2	Sine	0.036	0.1	0.088
Standard CSP	25.5	6	4	Sine	0.086	0.193	0.176
Conservative CSP	25.5	6	4	Sine	0.135	0.235	0.219
Greedy CSP	25.5	6	4	Sine	-0.026	0.175	0.138
Lomb-Scargle	25.5	6	4	Sine	0.006	0.065	0.054
Padded FFT	25.5	6	4	Sine	0.023	0.056	0.05
